# Supplementary material for: ﻿Morpho-molecular characterisation of Arecophila, with A.australis and A.clypeata sp. nov. and A.miscanthi comb. nov
Source: MycoKeys. 2022 Apr 13;88:123–49. doi: 10.3897/mycokeys.88.79475 (PMC9021158; doi:10.3897/mycokeys.88.79475)
Supplement: XML Treatment for Arecophila [file mycokeys.88.79475-treatment1.xml]

<!DOCTYPE tp:taxon-treatment
  PUBLIC "-//TaxonX//DTD Taxonomic Treatment Publishing DTD v0 20100105//EN" "tax-treatment-NSO.dtd">
<tp:taxon-treatment xmlns:tp="http://www.plazi.org/taxpub"><tp:treatment-meta><kwd-group><label>Taxon classification</label><kwd>
                <named-content content-type="kingdom">Fungi</named-content>
              </kwd><kwd>
                <named-content content-type="order">Xylariales</named-content>
              </kwd><kwd>
                <named-content content-type="family">Amphisphaeriaceae</named-content>
              </kwd></kwd-group><mixed-citation publication-type="journal"><person-group><name><surname>Li</surname><given-names>Qi Rui</given-names></name><name><surname>Zhang</surname><given-names>Xu</given-names></name><name><surname>Lin</surname><given-names>Yan</given-names></name><name><surname>Samarakoon</surname><given-names>Milan C.</given-names></name><name><surname>Hyde</surname><given-names>Kevin David</given-names></name><name><surname>Shen</surname><given-names>Xiang Chun</given-names></name><name><surname>Liao</surname><given-names>Wan Qing</given-names></name><name><surname>Karunarathna</surname><given-names>Anuruddha</given-names></name><name><surname>Long</surname><given-names>Si Han</given-names></name><name><surname>Kang</surname><given-names>Ying Qian</given-names></name><name><surname>Kang</surname><given-names>Ji Chuan</given-names></name></person-group><article-title>﻿Morpho-molecular characterisation of <italic><tp:taxon-name><tp:taxon-name-part taxon-name-part-type="genus" reg="Arecophila">Arecophila</tp:taxon-name-part></tp:taxon-name></italic>, with <italic><tp:taxon-name><tp:taxon-name-part taxon-name-part-type="genus" reg="Arecophila">A.</tp:taxon-name-part><tp:taxon-name-part taxon-name-part-type="species" reg="australis">australis</tp:taxon-name-part></tp:taxon-name></italic> and <italic><tp:taxon-name><tp:taxon-name-part taxon-name-part-type="genus" reg="Arecophila">A.</tp:taxon-name-part><tp:taxon-name-part taxon-name-part-type="species" reg="clypeata">clypeata</tp:taxon-name-part></tp:taxon-name></italic> sp. nov. and <italic><tp:taxon-name><tp:taxon-name-part taxon-name-part-type="genus" reg="Arecophila">A.</tp:taxon-name-part><tp:taxon-name-part taxon-name-part-type="species" reg="miscanthi">miscanthi</tp:taxon-name-part></tp:taxon-name></italic> comb. nov.</article-title><source>MycoKeys</source><day>13</day><month>04</month><year>2022</year><volume>88</volume><fpage>123</fpage><lpage>149</lpage><pub-id pub-id-type="doi">10.3897/mycokeys.88.79475</pub-id></mixed-citation></tp:treatment-meta><tp:nomenclature><label>﻿</label><tp:taxon-name>
              <object-id xmlns:xlink="http://www.w3.org/1999/xlink" content-type="arpha" xlink:type="simple">F28DD8D5-5910-5F1B-BF13-11C2653DC3B0</object-id>
              <tp:taxon-name-part taxon-name-part-type="genus" reg="Arecophila">Arecophila</tp:taxon-name-part>
              <object-id xmlns:xlink="http://www.w3.org/1999/xlink" content-type="mycobank" xlink:type="simple"> 27653</object-id>
            </tp:taxon-name><tp:taxon-authority>K.D. Hyde, Nova Hedwigia 63(1–2): 82 (1996)</tp:taxon-authority><tp:nomenclature-citation-list><tp:nomenclature-citation><tp:taxon-name>
                  <tp:taxon-name-part taxon-name-part-type="genus" reg="Alishanica"/>
                </tp:taxon-name><comment>≡ <tp:taxon-name><tp:taxon-name-part taxon-name-part-type="genus" reg="Alishanica">Alishanica</tp:taxon-name-part></tp:taxon-name> Karun., C.H. Kuo &amp; K.D. Hyde, in Hyde et al., Mycosphere 11(1): 460 (2020) </comment></tp:nomenclature-citation></tp:nomenclature-citation-list></tp:nomenclature><tp:treatment-sec sec-type="Sexual morph" id="SECID0ELVBI"><title>Sexual morph.</title><p><italic>Ascomata</italic> immersed, raised, blackened areas on the host surface, a central erumpent, short, cone-shaped or umbilicate papilla, subglobose to lenticular in vertical section. <tp:taxon-name><tp:taxon-name-part taxon-name-part-type="genus" reg="Clypeus"/><tp:taxon-name-part taxon-name-part-type="section" reg="Clypeus">Clypeus</tp:taxon-name-part></tp:taxon-name> present or not, comprising host cells and intracellular brown hyphae. <italic>Peridium</italic> comprising several layers of angular cells. <italic>Paraphyses</italic> hypha-like, filamentous, septate, hyaline. <italic>Asci</italic> 8-spored, unitunicate, cylindrical, with an apical ring bluing in Melzer’s reagent or not. <italic>Ascospores</italic> ellipsoidal, 2-celled, constricted at the septum, brown, with longitudinal striations or a verrucose wall and surrounded by a wide mucilaginous sheath (<xref ref-type="bibr" rid="B19">Hyde 1996</xref>).</p></tp:treatment-sec><tp:treatment-sec sec-type="Asexual morph" id="SECID0EIWBI"><title>Asexual morph.</title><p>Undetermined.</p></tp:treatment-sec><ref-list><ref id="B19"><mixed-citation xmlns:xlink="http://www.w3.org/1999/xlink" xlink:type="simple"><person-group><name name-style="western"><surname>Hyde</surname><given-names>KD</given-names></name></person-group> (<year>1996</year>) <tp:taxon-name><tp:taxon-name-part taxon-name-part-type="genus">Fungi</tp:taxon-name-part></tp:taxon-name> from palms. XXIX. <italic><tp:taxon-name><tp:taxon-name-part taxon-name-part-type="genus">Arecophila</tp:taxon-name-part></tp:taxon-name></italic> gen. nov. (<tp:taxon-name><tp:taxon-name-part taxon-name-part-type="genus">Amphisphaeriaceae</tp:taxon-name-part></tp:taxon-name>, <tp:taxon-name><tp:taxon-name-part taxon-name-part-type="genus">Ascomycota</tp:taxon-name-part></tp:taxon-name>), with five new species and two new combinations. Nova Hedwigia 63(1/2): 81–100.</mixed-citation></ref></ref-list></tp:taxon-treatment>
