# Supplementary material for: ﻿Morpho-molecular characterisation of Arecophila, with A.australis and A.clypeata sp. nov. and A.miscanthi comb. nov
Source: MycoKeys. 2022 Apr 13;88:123–49. doi: 10.3897/mycokeys.88.79475 (PMC9021158; doi:10.3897/mycokeys.88.79475)
Supplement: XML Treatment for Arecophila australis [file mycokeys.88.79475-treatment2.xml]

<!DOCTYPE tp:taxon-treatment
  PUBLIC "-//TaxonX//DTD Taxonomic Treatment Publishing DTD v0 20100105//EN" "tax-treatment-NSO.dtd">
<tp:taxon-treatment xmlns:tp="http://www.plazi.org/taxpub"><tp:treatment-meta><kwd-group><label>Taxon classification</label><kwd>
                <named-content content-type="kingdom">Fungi</named-content>
              </kwd><kwd>
                <named-content content-type="order">Xylariales</named-content>
              </kwd><kwd>
                <named-content content-type="family">Amphisphaeriaceae</named-content>
              </kwd></kwd-group><mixed-citation publication-type="journal"><person-group><name><surname>Li</surname><given-names>Qi Rui</given-names></name><name><surname>Zhang</surname><given-names>Xu</given-names></name><name><surname>Lin</surname><given-names>Yan</given-names></name><name><surname>Samarakoon</surname><given-names>Milan C.</given-names></name><name><surname>Hyde</surname><given-names>Kevin David</given-names></name><name><surname>Shen</surname><given-names>Xiang Chun</given-names></name><name><surname>Liao</surname><given-names>Wan Qing</given-names></name><name><surname>Karunarathna</surname><given-names>Anuruddha</given-names></name><name><surname>Long</surname><given-names>Si Han</given-names></name><name><surname>Kang</surname><given-names>Ying Qian</given-names></name><name><surname>Kang</surname><given-names>Ji Chuan</given-names></name></person-group><article-title>﻿Morpho-molecular characterisation of <italic><tp:taxon-name><tp:taxon-name-part taxon-name-part-type="genus" reg="Arecophila">Arecophila</tp:taxon-name-part></tp:taxon-name></italic>, with <italic><tp:taxon-name><tp:taxon-name-part taxon-name-part-type="genus" reg="Arecophila">A.</tp:taxon-name-part><tp:taxon-name-part taxon-name-part-type="species" reg="australis">australis</tp:taxon-name-part></tp:taxon-name></italic> and <italic><tp:taxon-name><tp:taxon-name-part taxon-name-part-type="genus" reg="Arecophila">A.</tp:taxon-name-part><tp:taxon-name-part taxon-name-part-type="species" reg="clypeata">clypeata</tp:taxon-name-part></tp:taxon-name></italic> sp. nov. and <italic><tp:taxon-name><tp:taxon-name-part taxon-name-part-type="genus" reg="Arecophila">A.</tp:taxon-name-part><tp:taxon-name-part taxon-name-part-type="species" reg="miscanthi">miscanthi</tp:taxon-name-part></tp:taxon-name></italic> comb. nov.</article-title><source>MycoKeys</source><day>13</day><month>04</month><year>2022</year><volume>88</volume><fpage>123</fpage><lpage>149</lpage><pub-id pub-id-type="doi">10.3897/mycokeys.88.79475</pub-id></mixed-citation></tp:treatment-meta><tp:nomenclature><label>﻿</label><tp:taxon-name>
              <object-id xmlns:xlink="http://www.w3.org/1999/xlink" content-type="arpha" xlink:type="simple">BFDFCDD6-E7CD-5553-AB3D-217FDC12ED2B</object-id>
              <tp:taxon-name-part taxon-name-part-type="genus" reg="Arecophila">Arecophila</tp:taxon-name-part>
              <tp:taxon-name-part taxon-name-part-type="species" reg="australis">australis</tp:taxon-name-part>
              <object-id xmlns:xlink="http://www.w3.org/1999/xlink" content-type="mycobank" xlink:type="simple"> 836166</object-id>
            </tp:taxon-name><tp:taxon-authority>Q.R. Li, J.C. Kang &amp; K.D. Hyde</tp:taxon-authority><tp:taxon-status xmlns:xlink="http://www.w3.org/1999/xlink" xlink:type="simple">sp. nov.</tp:taxon-status><xref ref-type="fig" rid="F2">Fig. 2</xref></tp:nomenclature><tp:treatment-sec sec-type="diagnosis" id="SECID0E2XBI"><title>Diagnosis.</title><p><italic><tp:taxon-name><tp:taxon-name-part taxon-name-part-type="genus" reg="Arecophila">Arecophila</tp:taxon-name-part><tp:taxon-name-part taxon-name-part-type="species" reg="australis">australis</tp:taxon-name-part></tp:taxon-name></italic> differs from similar species by its dimension of ascospores (22.5–29 × 8–11 µm) covered by striations and ascomata with a disc area surrounding the ostioles.</p><fig id="F2" position="float" orientation="portrait"><object-id xmlns:xlink="http://www.w3.org/1999/xlink" content-type="doi" xlink:type="simple">10.3897/mycokeys.88.79475.figure2</object-id><object-id xmlns:xlink="http://www.w3.org/1999/xlink" content-type="arpha" xlink:type="simple">D7F207B7-0EE4-5E9C-935C-33DE872374C8</object-id><label>Figure 2.</label><caption><p><italic><tp:taxon-name><tp:taxon-name-part taxon-name-part-type="genus" reg="Arecophila">Arecophila</tp:taxon-name-part><tp:taxon-name-part taxon-name-part-type="species" reg="australis">australis</tp:taxon-name-part></tp:taxon-name></italic> (holotype) <bold>A</bold> material <bold>B</bold> ascoma on the surface of host <bold>C</bold> section of ascoma <bold>D</bold> peridium <bold>E</bold> paraphyses <bold>F, G</bold> ascus apex with a J+, apical ring (stained in Melzer’s reagent) <bold>H–K</bold> asci with ascospores <bold>L–O</bold> ascospores surrounded by a wide mucilaginous sheath (O stained in India ink). Scale bars: 300 μm (<bold>B</bold>); 50 μm (<bold>C</bold>); 5 μm (<bold>D–O</bold>).</p></caption><graphic xmlns:xlink="http://www.w3.org/1999/xlink" xlink:href="mycokeys-88-123-g002.jpg" position="float" orientation="portrait" xlink:type="simple" id="oo_672048.jpg"><uri content-type="original_file" xlink:type="simple">https://binary.pensoft.net/fig/672048</uri></graphic></fig><p><bold><italic>Holotype</italic>.</bold> China, Guizhou Province, Guiyang City, Forest Park of Guiyang (<named-content xmlns:xlink="http://www.w3.org/1999/xlink" content-type="dwc:verbatimCoordinates" xlink:type="simple"><named-content content-type="geo-json" specific-use="{&#34;type&#34;:&#34;Point&#34;,&#34;coordinates&#34;:[106.756944,26.548611]}" id="NCID0EE1BI" xlink:type="simple">26°32'55"N, 106°45'25"E</named-content></named-content>), on dead culm of <italic><tp:taxon-name><tp:taxon-name-part taxon-name-part-type="genus" reg="Phragmites">Phragmites</tp:taxon-name-part><tp:taxon-name-part taxon-name-part-type="species" reg="australis">australis</tp:taxon-name-part></tp:taxon-name></italic> (Cav.) Steud., 15 March 2014, Q.R. Li, GZ58 (GZUH0112, <bold><italic>holotype</italic></bold>, <bold>ex-type</bold>: GZUCC0112; <named-content xmlns:xlink="http://www.w3.org/1999/xlink" content-type="dwc:institutional_code" xlink:title="Herbarium of Guizhou Agricultural College" xlink:href="http://grbio.org/institution/guizhou-agricultural-college" xlink:type="simple">GACP</named-content> QR0152, <bold><italic>isotype</italic></bold>).</p></tp:treatment-sec><tp:treatment-sec sec-type="Additional sequences" id="SECID0EA2BI"><title>Additional sequences.</title><p>ACT: MT741737</p></tp:treatment-sec><tp:treatment-sec sec-type="etymology" id="SECID0EF2BI"><title>Etymology.</title><p>In reference to the host, <italic><tp:taxon-name><tp:taxon-name-part taxon-name-part-type="genus" reg="Phragmites">Phragmites</tp:taxon-name-part><tp:taxon-name-part taxon-name-part-type="species" reg="australis">australis</tp:taxon-name-part></tp:taxon-name></italic> (Cav.) Steud. <italic>australis</italic></p></tp:treatment-sec><tp:treatment-sec sec-type="description" id="SECID0EX2BI"><title>Description.</title><p>Saprobic on dead culm of gramineous host. <bold>Sexual morph</bold>: <italic>Ascomata</italic> 420–560 × 290–380 µm (<italic>x̄</italic>= 495 × 325 µm, n = 10), immersed under a clypeus, solitary, slightly raised, blackened, dome-shaped areas, scattered or gregarious, globose to subglobose, with a central, erumpent, cone-shaped papilla in vertical section. <tp:taxon-name><tp:taxon-name-part taxon-name-part-type="genus" reg="Clypeus"/><tp:taxon-name-part taxon-name-part-type="section" reg="Clypeus">Clypeus</tp:taxon-name-part></tp:taxon-name> black, comprising host cells and intracellular brown hyphae. <italic><tp:taxon-name><tp:taxon-name-part taxon-name-part-type="genus" reg="Ostioles">Ostioles</tp:taxon-name-part></tp:taxon-name></italic> papillate, black. <italic>Peridium</italic> 15–25 µm (<italic>x̄</italic>= 21 µm, n = 15) wide, comprising several layers, outer layer brown, thick-walled angular cells, inner layer hyaline. <italic>Paraphyses</italic> 3.3–5 μm (<italic>x̄</italic>= 3.5 µm, n = 15) wide, hyaline, unbranched, septate. <italic>Asci</italic> 140–230 × 15.5–24 µm (<italic>x̄</italic>= 183.5 × 19 µm, n = 30), 8-spored, unitunicate, long-cylindrical, short-pedicellate, apically rounded, with a 4–5 × 2.5–3 μm (<italic>x̄</italic>= 4.5 × 2.7 μm, n = 20), trapezoidal, J+, apical ring. <italic>Ascospores</italic> 22.5–29 × 8–11 µm (<italic>x̄</italic>= 25.5 × 9 µm, n = 30), overlapping uniseriate, 2-celled, light brown to brown, equilateral ellipsoidal, constricted at the septum, longitudinal with sulcate striations, along the entire spore length, surrounded by a mucilaginous sheath, lacking germ slits and appendages. <bold>Asexual morph</bold>: undetermined.</p></tp:treatment-sec><tp:treatment-sec sec-type="description" id="SECID0EH4BI"><title>Culture characteristics.</title><p>Colonies on <abbrev xmlns:xlink="http://www.w3.org/1999/xlink" xlink:title="potato dextrose agar" id="ABBRID0EN4BI" xlink:type="simple">PDA</abbrev>, reached 3 cm diam. after one week at 25 °C, white, cottony, flat, low, dense, with slightly wavy margin.</p></tp:treatment-sec><tp:treatment-sec sec-type="distribution" id="SECID0ER4BI"><title>Known distribution.</title><p>China</p></tp:treatment-sec><tp:treatment-sec sec-type="material" id="SECID0EW4BI"><title>Additional material examined.</title><p>China, Guizhou Province, Guiyang City, Leigongshan National Nature Reserve (<named-content xmlns:xlink="http://www.w3.org/1999/xlink" content-type="dwc:verbatimCoordinates" xlink:type="simple"><named-content content-type="geo-json" specific-use="{&#34;type&#34;:&#34;Point&#34;,&#34;coordinates&#34;:[108.166389,26.360833]}" id="NCID0E64BI" xlink:type="simple">26°21'39"N, 108°9'59"E</named-content></named-content>), on dead culm of an unidentified gramineous plant, 13 June 2015, Q.R. Li, GY67 (<named-content xmlns:xlink="http://www.w3.org/1999/xlink" content-type="dwc:institutional_code" xlink:title="Herbarium of Guizhou Agricultural College" xlink:href="http://grbio.org/institution/guizhou-agricultural-college" xlink:type="simple">GACP</named-content> QR0124, <abbrev xmlns:xlink="http://www.w3.org/1999/xlink" xlink:title="Herbarium of Guizhou University" id="ABBRID0EI5BI" xlink:type="simple">GZUH</abbrev> 0136; living cultures, GZUCC0124).</p></tp:treatment-sec><tp:treatment-sec sec-type="notes" id="SECID0EM5BI"><title>Notes.</title><p><italic><tp:taxon-name><tp:taxon-name-part taxon-name-part-type="genus" reg="Arecophila">Arecophila</tp:taxon-name-part><tp:taxon-name-part taxon-name-part-type="species" reg="australis">australis</tp:taxon-name-part></tp:taxon-name></italic> resembles <italic><tp:taxon-name><tp:taxon-name-part taxon-name-part-type="genus" reg="Arecophila">A.</tp:taxon-name-part><tp:taxon-name-part taxon-name-part-type="species" reg="serrulata">serrulata</tp:taxon-name-part></tp:taxon-name></italic> (Ellis &amp; Martin) K.D. Hyde and <italic><tp:taxon-name><tp:taxon-name-part taxon-name-part-type="genus" reg="Arecophila">A.</tp:taxon-name-part><tp:taxon-name-part taxon-name-part-type="species" reg="calamicola">calamicola</tp:taxon-name-part></tp:taxon-name></italic> K.D. Hyde (<xref ref-type="bibr" rid="B19">Hyde 1996</xref>). However, <italic><tp:taxon-name><tp:taxon-name-part taxon-name-part-type="genus" reg="Arecophila">A.</tp:taxon-name-part><tp:taxon-name-part taxon-name-part-type="species" reg="serrulata">serrulata</tp:taxon-name-part></tp:taxon-name></italic> has white ring surrounding ostioles of ascomata, narrower ascospores (17–26 × 7–9.5 µm vs. 22.5–29 × 8–11 µm), smaller asci and apical ring (3.2 × 2.4 µm vs. 4.5 × 2.7 μm) compared to <italic><tp:taxon-name><tp:taxon-name-part taxon-name-part-type="genus" reg="Arecophila">A.</tp:taxon-name-part><tp:taxon-name-part taxon-name-part-type="species" reg="australis">australis</tp:taxon-name-part></tp:taxon-name></italic> (<xref ref-type="bibr" rid="B19">Hyde 1996</xref>). <italic><tp:taxon-name><tp:taxon-name-part taxon-name-part-type="genus" reg="Arecophila">Arecophila</tp:taxon-name-part><tp:taxon-name-part taxon-name-part-type="species" reg="calamicola">calamicola</tp:taxon-name-part></tp:taxon-name></italic> differs from <italic><tp:taxon-name><tp:taxon-name-part taxon-name-part-type="genus" reg="Arecophila">A.</tp:taxon-name-part><tp:taxon-name-part taxon-name-part-type="species" reg="australis">australis</tp:taxon-name-part></tp:taxon-name></italic> in lacking clypeus, ascospores covered by verrucose ornamentation and surrounding by a mucilaginous sheath attached at the poles. Molecular phylogeny, based on combined ITS, LSU, <italic>rpb</italic>2 and β-tubulin sequences, shows that <italic><tp:taxon-name><tp:taxon-name-part taxon-name-part-type="genus" reg="Arecophila">A.</tp:taxon-name-part><tp:taxon-name-part taxon-name-part-type="species" reg="australis">australis</tp:taxon-name-part></tp:taxon-name></italic> clusters as a distinctive clade in <italic><tp:taxon-name><tp:taxon-name-part taxon-name-part-type="genus" reg="Arecophila">Arecophila</tp:taxon-name-part></tp:taxon-name></italic> (Clade 1). Based on its distinct morphology and phylogeny, <italic><tp:taxon-name><tp:taxon-name-part taxon-name-part-type="genus" reg="Arecophila">A.</tp:taxon-name-part><tp:taxon-name-part taxon-name-part-type="species" reg="australis">australis</tp:taxon-name-part></tp:taxon-name></italic> is introduced as a new species. Here, we need to explain the name of <italic><tp:taxon-name><tp:taxon-name-part taxon-name-part-type="genus" reg="Arecophila">A.</tp:taxon-name-part><tp:taxon-name-part taxon-name-part-type="species" reg="serrulata">serrulata</tp:taxon-name-part></tp:taxon-name></italic>. Although Index Fungorum (02/07/2022) shows that the current name of <italic><tp:taxon-name><tp:taxon-name-part taxon-name-part-type="genus" reg="Arecophila">A.</tp:taxon-name-part><tp:taxon-name-part taxon-name-part-type="species" reg="serrulata">serrulata</tp:taxon-name-part></tp:taxon-name></italic> is <italic><tp:taxon-name><tp:taxon-name-part taxon-name-part-type="genus" reg="Roussoella">Roussoella</tp:taxon-name-part><tp:taxon-name-part taxon-name-part-type="species" reg="serrulata">serrulata</tp:taxon-name-part></tp:taxon-name></italic> (Ellis &amp; G. Martin) K.D. Hyde &amp; Aptroot, we have not found relevant literature. <xref ref-type="bibr" rid="B19">Hyde (1996)</xref> renamed <italic><tp:taxon-name><tp:taxon-name-part taxon-name-part-type="genus" reg="Didymosphaeria">Didymosphaeria</tp:taxon-name-part><tp:taxon-name-part taxon-name-part-type="species" reg="serrulota">serrulota</tp:taxon-name-part></tp:taxon-name></italic> Eltis &amp; G. Martin and <italic><tp:taxon-name><tp:taxon-name-part taxon-name-part-type="genus" reg="Roussoella">Roussoella</tp:taxon-name-part><tp:taxon-name-part taxon-name-part-type="species" reg="serrulata">serrulata</tp:taxon-name-part></tp:taxon-name></italic> as synonyms of <italic><tp:taxon-name><tp:taxon-name-part taxon-name-part-type="genus" reg="Arecophila">A.</tp:taxon-name-part><tp:taxon-name-part taxon-name-part-type="species" reg="serrulata">serrulata</tp:taxon-name-part></tp:taxon-name></italic> (Ellis &amp; G. Martin) K.D. Hyde. <italic><tp:taxon-name><tp:taxon-name-part taxon-name-part-type="genus" reg="Arecophila">Arecophila</tp:taxon-name-part><tp:taxon-name-part taxon-name-part-type="species" reg="serrulata">serrulata</tp:taxon-name-part></tp:taxon-name></italic> was erected with the unitunicate asci with a blue-staining ring (<xref ref-type="bibr" rid="B19">Hyde 1996</xref>) which is clearly inconsistent with the morphological features of <italic><tp:taxon-name><tp:taxon-name-part taxon-name-part-type="genus" reg="Roussoella">Roussoella</tp:taxon-name-part></tp:taxon-name></italic> Sacc. Therefore, we still compare with the original description of <italic><tp:taxon-name><tp:taxon-name-part taxon-name-part-type="genus" reg="Arecophila">A.</tp:taxon-name-part><tp:taxon-name-part taxon-name-part-type="species" reg="serrulata">serrulata</tp:taxon-name-part></tp:taxon-name></italic> in this article.</p></tp:treatment-sec><ref-list><ref id="B19"><mixed-citation xmlns:xlink="http://www.w3.org/1999/xlink" xlink:type="simple"><person-group><name name-style="western"><surname>Hyde</surname><given-names>KD</given-names></name></person-group> (<year>1996</year>) <tp:taxon-name><tp:taxon-name-part taxon-name-part-type="genus">Fungi</tp:taxon-name-part></tp:taxon-name> from palms. XXIX. <italic><tp:taxon-name><tp:taxon-name-part taxon-name-part-type="genus">Arecophila</tp:taxon-name-part></tp:taxon-name></italic> gen. nov. (<tp:taxon-name><tp:taxon-name-part taxon-name-part-type="genus">Amphisphaeriaceae</tp:taxon-name-part></tp:taxon-name>, <tp:taxon-name><tp:taxon-name-part taxon-name-part-type="genus">Ascomycota</tp:taxon-name-part></tp:taxon-name>), with five new species and two new combinations. Nova Hedwigia 63(1/2): 81–100.</mixed-citation></ref></ref-list></tp:taxon-treatment>
