# Supplementary material for: ﻿Morpho-molecular characterisation of Arecophila, with A.australis and A.clypeata sp. nov. and A.miscanthi comb. nov
Source: MycoKeys. 2022 Apr 13;88:123–49. doi: 10.3897/mycokeys.88.79475 (PMC9021158; doi:10.3897/mycokeys.88.79475)
Supplement: XML Treatment for Arecophila clypeata [file mycokeys.88.79475-treatment3.xml]

<!DOCTYPE tp:taxon-treatment
  PUBLIC "-//TaxonX//DTD Taxonomic Treatment Publishing DTD v0 20100105//EN" "tax-treatment-NSO.dtd">
<tp:taxon-treatment xmlns:tp="http://www.plazi.org/taxpub"><tp:treatment-meta><kwd-group><label>Taxon classification</label><kwd>
                <named-content content-type="kingdom">Fungi</named-content>
              </kwd><kwd>
                <named-content content-type="order">Xylariales</named-content>
              </kwd><kwd>
                <named-content content-type="family">Amphisphaeriaceae</named-content>
              </kwd></kwd-group><mixed-citation publication-type="journal"><person-group><name><surname>Li</surname><given-names>Qi Rui</given-names></name><name><surname>Zhang</surname><given-names>Xu</given-names></name><name><surname>Lin</surname><given-names>Yan</given-names></name><name><surname>Samarakoon</surname><given-names>Milan C.</given-names></name><name><surname>Hyde</surname><given-names>Kevin David</given-names></name><name><surname>Shen</surname><given-names>Xiang Chun</given-names></name><name><surname>Liao</surname><given-names>Wan Qing</given-names></name><name><surname>Karunarathna</surname><given-names>Anuruddha</given-names></name><name><surname>Long</surname><given-names>Si Han</given-names></name><name><surname>Kang</surname><given-names>Ying Qian</given-names></name><name><surname>Kang</surname><given-names>Ji Chuan</given-names></name></person-group><article-title>﻿Morpho-molecular characterisation of <italic><tp:taxon-name><tp:taxon-name-part taxon-name-part-type="genus" reg="Arecophila">Arecophila</tp:taxon-name-part></tp:taxon-name></italic>, with <italic><tp:taxon-name><tp:taxon-name-part taxon-name-part-type="genus" reg="Arecophila">A.</tp:taxon-name-part><tp:taxon-name-part taxon-name-part-type="species" reg="australis">australis</tp:taxon-name-part></tp:taxon-name></italic> and <italic><tp:taxon-name><tp:taxon-name-part taxon-name-part-type="genus" reg="Arecophila">A.</tp:taxon-name-part><tp:taxon-name-part taxon-name-part-type="species" reg="clypeata">clypeata</tp:taxon-name-part></tp:taxon-name></italic> sp. nov. and <italic><tp:taxon-name><tp:taxon-name-part taxon-name-part-type="genus" reg="Arecophila">A.</tp:taxon-name-part><tp:taxon-name-part taxon-name-part-type="species" reg="miscanthi">miscanthi</tp:taxon-name-part></tp:taxon-name></italic> comb. nov.</article-title><source>MycoKeys</source><day>13</day><month>04</month><year>2022</year><volume>88</volume><fpage>123</fpage><lpage>149</lpage><pub-id pub-id-type="doi">10.3897/mycokeys.88.79475</pub-id></mixed-citation></tp:treatment-meta><tp:nomenclature><label>﻿</label><tp:taxon-name>
              <object-id xmlns:xlink="http://www.w3.org/1999/xlink" content-type="arpha" xlink:type="simple">B31AA394-95A5-5A80-9A0D-796D0C51AC6E</object-id>
              <tp:taxon-name-part taxon-name-part-type="genus" reg="Arecophila">Arecophila</tp:taxon-name-part>
              <tp:taxon-name-part taxon-name-part-type="species" reg="clypeata">clypeata</tp:taxon-name-part>
              <object-id xmlns:xlink="http://www.w3.org/1999/xlink" content-type="mycobank" xlink:type="simple"> 836167</object-id>
            </tp:taxon-name><tp:taxon-authority>Q.R. Li, J.C. Kang &amp; K.D. Hyde</tp:taxon-authority><tp:taxon-status xmlns:xlink="http://www.w3.org/1999/xlink" xlink:type="simple">sp. nov.</tp:taxon-status><xref ref-type="fig" rid="F3">Fig. 3</xref></tp:nomenclature><tp:treatment-sec sec-type="diagnosis" id="SECID0E2GCI"><title>Diagnosis.</title><p><italic><tp:taxon-name><tp:taxon-name-part taxon-name-part-type="genus" reg="Arecophila">Arecophila</tp:taxon-name-part><tp:taxon-name-part taxon-name-part-type="species" reg="clypeata">clypeata</tp:taxon-name-part></tp:taxon-name></italic> differs from similar species by its ascomata with clypeus and ascospores (18.5–22.5 × 6.5–9 µm).</p><p><bold><italic>Holotype</italic>.</bold> China, Yunnan Province, Kunming City, Kunming Botanical Garden (<named-content xmlns:xlink="http://www.w3.org/1999/xlink" content-type="dwc:verbatimCoordinates" xlink:type="simple"><named-content content-type="geo-json" specific-use="{&#34;type&#34;:&#34;Point&#34;,&#34;coordinates&#34;:[102.749167,25.147500]}" id="NCID0EWHCI" xlink:type="simple">25°8'51"N, 102°44'57"E</named-content></named-content>), on dead culm of gramineous plant, 20 March 2014, Q.R. Li, kib21 (<bold><italic>holotype</italic></bold>: GZUH0110; <bold><italic>isotype</italic></bold>: <named-content xmlns:xlink="http://www.w3.org/1999/xlink" content-type="dwc:institutional_code" xlink:title="Herbarium of Guizhou Agricultural College" xlink:href="http://grbio.org/institution/guizhou-agricultural-college" xlink:type="simple">GACP</named-content> QR0173; <bold>ex-type</bold> living cultures: GZUCC0110).</p><fig id="F3" position="float" orientation="portrait"><object-id xmlns:xlink="http://www.w3.org/1999/xlink" content-type="doi" xlink:type="simple">10.3897/mycokeys.88.79475.figure3</object-id><object-id xmlns:xlink="http://www.w3.org/1999/xlink" content-type="arpha" xlink:type="simple">2D2BCBA5-7079-50BE-A36C-1B6FE450209C</object-id><label>Figure 3.</label><caption><p><italic><tp:taxon-name><tp:taxon-name-part taxon-name-part-type="genus" reg="Arecophila">Arecophila</tp:taxon-name-part><tp:taxon-name-part taxon-name-part-type="species" reg="clypeata">clypeata</tp:taxon-name-part></tp:taxon-name></italic> (holotype) <bold>A</bold> material <bold>B</bold> ascomata on the surface of host <bold>C, D</bold> section of ascomata <bold>E</bold> peridium <bold>F, G</bold> ascus apex with a J+, apical ring (stained in Melzer’s reagent) <bold>H–K</bold> asci with ascospores <bold>L–O</bold> ascospores. Scale bars: 500 μm (<bold>B, C</bold>); 100 μm (<bold>D</bold>); 10 μm (<bold>E, H–K</bold>); 5 μm (<bold>F, G, L–O</bold>).</p></caption><graphic xmlns:xlink="http://www.w3.org/1999/xlink" xlink:href="mycokeys-88-123-g003.jpg" position="float" orientation="portrait" xlink:type="simple" id="oo_672049.jpg"><uri content-type="original_file" xlink:type="simple">https://binary.pensoft.net/fig/672049</uri></graphic></fig></tp:treatment-sec><tp:treatment-sec sec-type="etymology" id="SECID0EVJCI"><title>Etymology.</title><p>In reference to the clypeus.</p></tp:treatment-sec><tp:treatment-sec sec-type="description" id="SECID0E1JCI"><title>Description.</title><p>Saprobic on dead stem of a gramineous. <bold>Sexual morph</bold>: <italic>Ascomata</italic> 367–448 × 278–363 µm (<italic>x̄</italic>= 403 × 323 µm, n = 8), immersed under a black clypeus, solitary, slightly raised, dome-shaped areas, scattered or gregarious, subglobose to globose, with a central, erumpent, cone-shaped papilla, in vertical section. <tp:taxon-name><tp:taxon-name-part taxon-name-part-type="genus" reg="Ostioles"/><tp:taxon-name-part taxon-name-part-type="section" reg="Ostioles">Ostioles</tp:taxon-name-part></tp:taxon-name> papillate on the centre, black. <italic>Peridium</italic> 15–30 µm (<italic>x̄</italic>= 25 µm, n = 10) wide, comprising several layers, outer layer brown, thick-walled angular cells, inner layer hyaline. <italic>Paraphyses</italic> 3–5 μm (<italic>x̄</italic>= 4 µm, n =15) wide, hyaline, unbranched, septate. <italic>Asci</italic> 180–245 × 10.5–14.5 µm (<italic>x̄</italic>= 215.5 × 12 µm, n=20), 8-spored, unitunicate, long-cylindrical, short-pedicellate, apically rounded, with a square-shaped, J+, apical ring, 3–4 × 3–4 μm. <italic>Ascospores</italic> 18.5–22.5 × 6.5–9 µm (<italic>x̄</italic>= 20.5 × 7.5 µm, n = 30), overlapping uniseriate, 2-celled, light brown to brown, equilateral ellipsoidal, constricted at the septum, longitudinal, sulcate along the entire spore length, faint, surrounded by a mucilaginous sheath, lacking germ slits and appendages. <bold>Asexual morph</bold>: undetermined.</p></tp:treatment-sec><tp:treatment-sec sec-type="description" id="SECID0EBLCI"><title>Culture characteristics.</title><p>Colonies on <abbrev xmlns:xlink="http://www.w3.org/1999/xlink" xlink:title="potato dextrose agar" id="ABBRID0EHLCI" xlink:type="simple">PDA</abbrev>, reached 3 cm diam. after one week at 25 °C, white, cottony, flat, low, dense, with slightly wavy margin; fructifications were not observed in culture.</p></tp:treatment-sec><tp:treatment-sec sec-type="distribution" id="SECID0ELLCI"><title>Known distribution.</title><p>China</p></tp:treatment-sec><tp:treatment-sec sec-type="material" id="SECID0EQLCI"><title>Additional material examined.</title><p>China, Guizhou Province, Buyi and Miao Autonomous Prefecture in southern Guizhou Province, Maolan National Nature Reserve (<named-content xmlns:xlink="http://www.w3.org/1999/xlink" content-type="dwc:verbatimCoordinates" xlink:type="simple"><named-content content-type="geo-json" specific-use="{&#34;type&#34;:&#34;Point&#34;,&#34;coordinates&#34;:[107.983611,25.288056]}" id="NCID0EZLCI" xlink:type="simple">25°17'17"N, 107°59'1"E</named-content></named-content>), on dead culm of an unidentified gramineous plant, 12 June 2015, Q.R. Li, GZ120 (<named-content xmlns:xlink="http://www.w3.org/1999/xlink" content-type="dwc:institutional_code" xlink:title="Herbarium of Guizhou Agricultural College" xlink:href="http://grbio.org/institution/guizhou-agricultural-college" xlink:type="simple">GACP</named-content> QR0129; GZUH0127; living cultures, GZUCC0127).</p></tp:treatment-sec><tp:treatment-sec sec-type="Additional sequences" id="SECID0ECMCI"><title>Additional sequences.</title><p>ACT: MT741737</p></tp:treatment-sec><tp:treatment-sec sec-type="notes" id="SECID0EHMCI"><title>Notes.</title><p><italic><tp:taxon-name><tp:taxon-name-part taxon-name-part-type="genus" reg="Arecophila">Arecophila</tp:taxon-name-part><tp:taxon-name-part taxon-name-part-type="species" reg="clypeata">clypeata</tp:taxon-name-part></tp:taxon-name></italic> has long and weakly striate ascospores similar to <italic><tp:taxon-name><tp:taxon-name-part taxon-name-part-type="genus" reg="Arecophila">A.</tp:taxon-name-part><tp:taxon-name-part taxon-name-part-type="species" reg="coronata">coronata</tp:taxon-name-part></tp:taxon-name></italic> (Rehm) Umali &amp; K.D. Hyde, <italic><tp:taxon-name><tp:taxon-name-part taxon-name-part-type="genus" reg="Arecophila">A.</tp:taxon-name-part><tp:taxon-name-part taxon-name-part-type="species" reg="serrulata">serrulata</tp:taxon-name-part></tp:taxon-name></italic> (Ellis &amp; G. Martin) K.D. Hyde and <italic><tp:taxon-name><tp:taxon-name-part taxon-name-part-type="genus" reg="Arecophila">A.</tp:taxon-name-part><tp:taxon-name-part taxon-name-part-type="species" reg="bambusae">bambusae</tp:taxon-name-part></tp:taxon-name></italic> (<xref ref-type="bibr" rid="B19">Hyde 1996</xref>; <xref ref-type="bibr" rid="B54">Umali et al. 1999</xref>). However, <italic><tp:taxon-name><tp:taxon-name-part taxon-name-part-type="genus" reg="Arecophila">A.</tp:taxon-name-part><tp:taxon-name-part taxon-name-part-type="species" reg="coronata">coronata</tp:taxon-name-part></tp:taxon-name></italic> does not have a prominent clypeus and has longer and fusiform ascospores. <italic><tp:taxon-name><tp:taxon-name-part taxon-name-part-type="genus" reg="Arecophila">Arecophila</tp:taxon-name-part><tp:taxon-name-part taxon-name-part-type="species" reg="clypeata">clypeata</tp:taxon-name-part></tp:taxon-name></italic> differs from <italic><tp:taxon-name><tp:taxon-name-part taxon-name-part-type="genus" reg="Arecophila">A.</tp:taxon-name-part><tp:taxon-name-part taxon-name-part-type="species" reg="serrulata">serrulata</tp:taxon-name-part></tp:taxon-name></italic> by the ascomata without a central papilla surrounded by a circle of white tissue, further in having ascospores with wide sheaths (<xref ref-type="bibr" rid="B19">Hyde 1996</xref>). <italic><tp:taxon-name><tp:taxon-name-part taxon-name-part-type="genus" reg="Arecophila">Arecophila</tp:taxon-name-part><tp:taxon-name-part taxon-name-part-type="species" reg="clypeata">clypeata</tp:taxon-name-part></tp:taxon-name></italic> is similar to <italic><tp:taxon-name><tp:taxon-name-part taxon-name-part-type="genus" reg="Arecophila">A.</tp:taxon-name-part><tp:taxon-name-part taxon-name-part-type="species" reg="bambusae">bambusae</tp:taxon-name-part></tp:taxon-name></italic> which, however, has narrower ascospores (19–22.5 × 5.5–7 µm) covered by the strong striations and has ascomata without a central papilla surrounded by a black corolla protuberance (<xref ref-type="bibr" rid="B54">Umali et al. 1999</xref>).</p></tp:treatment-sec><ref-list><ref id="B19"><mixed-citation xmlns:xlink="http://www.w3.org/1999/xlink" xlink:type="simple"><person-group><name name-style="western"><surname>Hyde</surname><given-names>KD</given-names></name></person-group> (<year>1996</year>) <tp:taxon-name><tp:taxon-name-part taxon-name-part-type="genus">Fungi</tp:taxon-name-part></tp:taxon-name> from palms. XXIX. <italic><tp:taxon-name><tp:taxon-name-part taxon-name-part-type="genus">Arecophila</tp:taxon-name-part></tp:taxon-name></italic> gen. nov. (<tp:taxon-name><tp:taxon-name-part taxon-name-part-type="genus">Amphisphaeriaceae</tp:taxon-name-part></tp:taxon-name>, <tp:taxon-name><tp:taxon-name-part taxon-name-part-type="genus">Ascomycota</tp:taxon-name-part></tp:taxon-name>), with five new species and two new combinations. Nova Hedwigia 63(1/2): 81–100.</mixed-citation></ref><ref id="B54"><mixed-citation xmlns:xlink="http://www.w3.org/1999/xlink" xlink:type="simple"><person-group><name name-style="western"><surname>Umali</surname><given-names>TE</given-names></name><name name-style="western"><surname>Hyde</surname><given-names>KD</given-names></name><name name-style="western"><surname>Quimio</surname><given-names>TH</given-names></name></person-group> (<year>1999</year>) <article-title><italic><tp:taxon-name><tp:taxon-name-part taxon-name-part-type="genus">Arecophila</tp:taxon-name-part><tp:taxon-name-part taxon-name-part-type="species">bambusae</tp:taxon-name-part></tp:taxon-name></italic> sp. nov. and <italic><tp:taxon-name><tp:taxon-name-part taxon-name-part-type="genus">A.</tp:taxon-name-part><tp:taxon-name-part taxon-name-part-type="species">coronata</tp:taxon-name-part></tp:taxon-name></italic> comb. nov., from dead culms of bamboo.</article-title><source>Mycoscience</source><volume>40</volume>(<issue>2</issue>): <fpage>185</fpage>–<lpage>188</lpage>. <ext-link xlink:type="simple" ext-link-type="doi" xlink:href="10.1007/BF02464296">https://doi.org/10.1007/BF02464296</ext-link></mixed-citation></ref></ref-list></tp:taxon-treatment>
