# Supplementary material for: ﻿Morpho-molecular characterisation of Arecophila, with A.australis and A.clypeata sp. nov. and A.miscanthi comb. nov
Source: MycoKeys. 2022 Apr 13;88:123–49. doi: 10.3897/mycokeys.88.79475 (PMC9021158; doi:10.3897/mycokeys.88.79475)
Supplement: XML Treatment for Arecophila gulubiicola [file mycokeys.88.79475-treatment4.xml]

<!DOCTYPE tp:taxon-treatment
  PUBLIC "-//TaxonX//DTD Taxonomic Treatment Publishing DTD v0 20100105//EN" "tax-treatment-NSO.dtd">
<tp:taxon-treatment xmlns:tp="http://www.plazi.org/taxpub"><tp:treatment-meta><kwd-group><label>Taxon classification</label><kwd>
                <named-content content-type="kingdom">Fungi</named-content>
              </kwd><kwd>
                <named-content content-type="order">Xylariales</named-content>
              </kwd><kwd>
                <named-content content-type="family">Amphisphaeriaceae</named-content>
              </kwd></kwd-group><mixed-citation publication-type="journal"><person-group><name><surname>Li</surname><given-names>Qi Rui</given-names></name><name><surname>Zhang</surname><given-names>Xu</given-names></name><name><surname>Lin</surname><given-names>Yan</given-names></name><name><surname>Samarakoon</surname><given-names>Milan C.</given-names></name><name><surname>Hyde</surname><given-names>Kevin David</given-names></name><name><surname>Shen</surname><given-names>Xiang Chun</given-names></name><name><surname>Liao</surname><given-names>Wan Qing</given-names></name><name><surname>Karunarathna</surname><given-names>Anuruddha</given-names></name><name><surname>Long</surname><given-names>Si Han</given-names></name><name><surname>Kang</surname><given-names>Ying Qian</given-names></name><name><surname>Kang</surname><given-names>Ji Chuan</given-names></name></person-group><article-title>﻿Morpho-molecular characterisation of <italic><tp:taxon-name><tp:taxon-name-part taxon-name-part-type="genus" reg="Arecophila">Arecophila</tp:taxon-name-part></tp:taxon-name></italic>, with <italic><tp:taxon-name><tp:taxon-name-part taxon-name-part-type="genus" reg="Arecophila">A.</tp:taxon-name-part><tp:taxon-name-part taxon-name-part-type="species" reg="australis">australis</tp:taxon-name-part></tp:taxon-name></italic> and <italic><tp:taxon-name><tp:taxon-name-part taxon-name-part-type="genus" reg="Arecophila">A.</tp:taxon-name-part><tp:taxon-name-part taxon-name-part-type="species" reg="clypeata">clypeata</tp:taxon-name-part></tp:taxon-name></italic> sp. nov. and <italic><tp:taxon-name><tp:taxon-name-part taxon-name-part-type="genus" reg="Arecophila">A.</tp:taxon-name-part><tp:taxon-name-part taxon-name-part-type="species" reg="miscanthi">miscanthi</tp:taxon-name-part></tp:taxon-name></italic> comb. nov.</article-title><source>MycoKeys</source><day>13</day><month>04</month><year>2022</year><volume>88</volume><fpage>123</fpage><lpage>149</lpage><pub-id pub-id-type="doi">10.3897/mycokeys.88.79475</pub-id></mixed-citation></tp:treatment-meta><tp:nomenclature><label>﻿</label><tp:taxon-name>
              <object-id xmlns:xlink="http://www.w3.org/1999/xlink" content-type="arpha" xlink:type="simple">E533ED2A-0E76-55FA-A447-14E32DF15B0E</object-id>
              <tp:taxon-name-part taxon-name-part-type="genus" reg="Arecophila">Arecophila</tp:taxon-name-part>
              <tp:taxon-name-part taxon-name-part-type="species" reg="gulubiicola">gulubiicola</tp:taxon-name-part>
              <object-id xmlns:xlink="http://www.w3.org/1999/xlink" content-type="mycobank" xlink:type="simple"> 416041</object-id>
            </tp:taxon-name><tp:taxon-authority>K.D. Hyde, Nova Hedwigia 63(1–2): 91 (1996)</tp:taxon-authority><xref ref-type="fig" rid="F4">Fig. 4</xref></tp:nomenclature><tp:treatment-sec sec-type="description" id="SECID0ENRCI"><title>Description.</title><p><italic>Saprobic</italic> on dead trunk of <italic><tp:taxon-name><tp:taxon-name-part taxon-name-part-type="genus" reg="Gulubia">Gulubia</tp:taxon-name-part><tp:taxon-name-part taxon-name-part-type="species" reg="costata">costata</tp:taxon-name-part></tp:taxon-name></italic> (Becc.) Becc. <bold>Sexual morph</bold>: <italic>Ascomata</italic> 290–400 × 140–190 μm (<italic>x̄</italic> = 336 × 167 µm, n = 8), immersed under a clypeus, solitary or clustered, in vertical section, lenticular, with a central ostiole. <italic><tp:taxon-name><tp:taxon-name-part taxon-name-part-type="genus" reg="Clypeus">Clypeus</tp:taxon-name-part></tp:taxon-name></italic> raised, oval, blackened areas on the host surface, dome-shaped, well-developed and black. <italic>Peridium</italic> 25–35 μm wide, dense, compressed layers of brown-walled, <italic>angular</italic> cells, tightly adhered to the host tissues. <italic>Paraphyses</italic> 2–2.5 μm wide, filamentous, hyaline, septate, branched, tapering distally. <italic>Asci</italic> 107–145 × 11–13.5 μm (<italic>x̄</italic> = 114.3 × 12.4 μm, n = 15), 8-spored, unitunicate, cylindrical, short-pedicellate, apically rounded, wedge-shaped, J+, subapical ring, 3–4 × 1–2 μm (<italic>x̄</italic> =3.5 × 1.5 μm, n = 15). <italic>Ascospores</italic> 14.5–18.5 × 6–9 μm (<italic>x̄</italic> = 17.4 × 6.5 μm, n = 25), overlapping uniseriate, ellipsoidal, brown, 2-celled, septate at the centre, constricted at the septum, longitudinal, sulcate striations along the entire spore length, surrounded by a mucilaginous sheath. <bold>Asexual morph</bold>: Undetermined.</p><fig id="F4" position="float" orientation="portrait"><object-id xmlns:xlink="http://www.w3.org/1999/xlink" content-type="doi" xlink:type="simple">10.3897/mycokeys.88.79475.figure4</object-id><object-id xmlns:xlink="http://www.w3.org/1999/xlink" content-type="arpha" xlink:type="simple">A34383C5-F477-5DCA-92E6-F4896C87C81E</object-id><label>Figure 4.</label><caption><p><italic><tp:taxon-name><tp:taxon-name-part taxon-name-part-type="genus" reg="Arecophila">Arecophila</tp:taxon-name-part><tp:taxon-name-part taxon-name-part-type="species" reg="gulubiicola">gulubiicola</tp:taxon-name-part></tp:taxon-name></italic> (BRIP 23002a, holotype) <bold>A, B</bold> herbarium material with label <bold>C</bold> ascomata on the host <bold>D, E</bold> sections of ascomata <bold>F</bold> paraphyses <bold>G–J</bold> asci <bold>K</bold> peridium <bold>L, M</bold> wedge-shaped, J+ apical ring bluing in Melzer’s reagent <bold>N–Q</bold> ascospores. Scale bars: 50 μm (<bold>D, E</bold>); 5 μm (<bold>F–Q</bold>).</p></caption><graphic xmlns:xlink="http://www.w3.org/1999/xlink" xlink:href="mycokeys-88-123-g004.jpg" position="float" orientation="portrait" xlink:type="simple" id="oo_672050.jpg"><uri content-type="original_file" xlink:type="simple">https://binary.pensoft.net/fig/672050</uri></graphic></fig></tp:treatment-sec><tp:treatment-sec sec-type="material" id="SECID0ELUCI"><title>Material examined.</title><p>Papua New Guinea, Central Province, <named-content xmlns:xlink="http://www.w3.org/1999/xlink" content-type="dwc:verbatimCoordinates" xlink:type="simple"><named-content content-type="geo-json" specific-use="{&#34;type&#34;:&#34;Point&#34;,&#34;coordinates&#34;:[147.409722,8.500000]}" id="NCID0EUUCI" xlink:type="simple">08°30'00"N, 147°24'35"E</named-content></named-content>, on dead trunk of <italic><tp:taxon-name><tp:taxon-name-part taxon-name-part-type="genus" reg="Gulubia">G.</tp:taxon-name-part><tp:taxon-name-part taxon-name-part-type="species" reg="costate">costate</tp:taxon-name-part></tp:taxon-name></italic> (Becc.) Becc. (<italic><tp:taxon-name><tp:taxon-name-part taxon-name-part-type="genus" reg="Arecaceae">Arecaceae</tp:taxon-name-part></tp:taxon-name></italic>), May 1992, K.D. Hyde, (BRIP 23002a, <bold><italic>holotype</italic></bold>).</p></tp:treatment-sec><tp:treatment-sec sec-type="notes" id="SECID0EOVCI"><title>Notes.</title><p><italic><tp:taxon-name><tp:taxon-name-part taxon-name-part-type="genus" reg="Arecophila">Arecophila</tp:taxon-name-part><tp:taxon-name-part taxon-name-part-type="species" reg="gulubiicola">gulubiicola</tp:taxon-name-part></tp:taxon-name></italic> has deeply immersed, subglobose to lenticular ascomata with a small or lacking clypeus, cylindrical, short-pedicellate asci with a wedge-shaped, conical, apical ring and ellipsoidal, brown ascospores with wall striations and surrounded by a mucilaginous sheath (<xref ref-type="bibr" rid="B19">Hyde 1996</xref>). <italic><tp:taxon-name><tp:taxon-name-part taxon-name-part-type="genus" reg="Alishanica">Alishanica</tp:taxon-name-part></tp:taxon-name></italic> has been introduced as a monospecific genus with the type species <italic><tp:taxon-name><tp:taxon-name-part taxon-name-part-type="genus" reg="Alishanica">Al.</tp:taxon-name-part><tp:taxon-name-part taxon-name-part-type="species" reg="miscanthi">miscanthi</tp:taxon-name-part></tp:taxon-name></italic> Karun. et al. on dead sheaths of <italic><tp:taxon-name><tp:taxon-name-part taxon-name-part-type="genus" reg="Miscanthus">Miscanthus</tp:taxon-name-part><tp:taxon-name-part taxon-name-part-type="species" reg="sinensis">sinensis</tp:taxon-name-part></tp:taxon-name></italic> (<tp:taxon-name><tp:taxon-name-part taxon-name-part-type="family">Poaceae</tp:taxon-name-part></tp:taxon-name>) from Taiwan (<xref ref-type="bibr" rid="B20">Hyde et al. 2020</xref>). We re-examined both <italic><tp:taxon-name><tp:taxon-name-part taxon-name-part-type="genus" reg="Arecophila">A.</tp:taxon-name-part><tp:taxon-name-part taxon-name-part-type="species" reg="gulubiicola">gulubiicola</tp:taxon-name-part></tp:taxon-name></italic> and <italic><tp:taxon-name><tp:taxon-name-part taxon-name-part-type="genus" reg="Alishanica">Al.</tp:taxon-name-part><tp:taxon-name-part taxon-name-part-type="species" reg="miscanthi">miscanthi</tp:taxon-name-part></tp:taxon-name></italic> herbarium specimens and observed that they are congeneric. <italic><tp:taxon-name><tp:taxon-name-part taxon-name-part-type="genus" reg="Alishanica">Alishanica</tp:taxon-name-part><tp:taxon-name-part taxon-name-part-type="species" reg="miscanthi">miscanthi</tp:taxon-name-part></tp:taxon-name></italic> has characters that immersed ascoma under a clypeus, unitunicate, cylindrical asci with a J+ apical ring and brown, 2-celled ascospores with longitudinal wall striations and a mucilaginous sheath which are consistent with the generic characteristics of <italic><tp:taxon-name><tp:taxon-name-part taxon-name-part-type="genus" reg="Arecophila">Arecophila</tp:taxon-name-part></tp:taxon-name></italic>. The phylogeny of <italic><tp:taxon-name><tp:taxon-name-part taxon-name-part-type="genus" reg="Alishanica">Al.</tp:taxon-name-part><tp:taxon-name-part taxon-name-part-type="species" reg="miscanthi">miscanthi</tp:taxon-name-part></tp:taxon-name></italic> was mainly considered by the <italic><tp:taxon-name><tp:taxon-name-part taxon-name-part-type="genus" reg="Arecophila">A.</tp:taxon-name-part><tp:taxon-name-part taxon-name-part-type="species" reg="bambusae">bambusae</tp:taxon-name-part></tp:taxon-name></italic> (HKUCC 4794) sequences (<xref ref-type="bibr" rid="B20">Hyde et al. 2020</xref>). However, HKUCC 4794 is not the type material of <italic><tp:taxon-name><tp:taxon-name-part taxon-name-part-type="genus" reg="Arecophila">Arecophila</tp:taxon-name-part></tp:taxon-name></italic> and cannot be used to represent <italic><tp:taxon-name><tp:taxon-name-part taxon-name-part-type="genus" reg="Arecophila">Arecophila</tp:taxon-name-part></tp:taxon-name></italic>. In our phylogeny, HKUCC 4794 forms a distinct clade (Fig. <xref ref-type="fig" rid="F1">1</xref>; Clade 2) from the <italic><tp:taxon-name><tp:taxon-name-part taxon-name-part-type="genus" reg="Arecophila">Arecophila</tp:taxon-name-part></tp:taxon-name></italic> representing the clade. Based on morphology and phylogeny, we synonymise <italic><tp:taxon-name><tp:taxon-name-part taxon-name-part-type="genus" reg="Alishanica">Alishanica</tp:taxon-name-part></tp:taxon-name></italic> under <italic><tp:taxon-name><tp:taxon-name-part taxon-name-part-type="genus" reg="Arecophila">Arecophila</tp:taxon-name-part></tp:taxon-name></italic> and <italic><tp:taxon-name><tp:taxon-name-part taxon-name-part-type="genus" reg="Alishanica">Al.</tp:taxon-name-part><tp:taxon-name-part taxon-name-part-type="species" reg="miscanthi">miscanthi</tp:taxon-name-part></tp:taxon-name></italic> is accepted as an <italic><tp:taxon-name><tp:taxon-name-part taxon-name-part-type="genus" reg="Arecophila">Arecophila</tp:taxon-name-part></tp:taxon-name></italic> species. Furthermore, <italic><tp:taxon-name><tp:taxon-name-part taxon-name-part-type="genus" reg="Arecophila">A.</tp:taxon-name-part><tp:taxon-name-part taxon-name-part-type="species" reg="bambusae">bambusae</tp:taxon-name-part></tp:taxon-name></italic> needs to be recollected and provided with the phylogenetic affinity in future studies.</p></tp:treatment-sec><tp:treatment-sec><!--Section generated to contain objects referenced in tp:taxon-treatment.--><fig id="F1" position="float" orientation="portrait"><object-id xmlns:xlink="http://www.w3.org/1999/xlink" content-type="doi" xlink:type="simple">10.3897/mycokeys.88.79475.figure1</object-id><object-id xmlns:xlink="http://www.w3.org/1999/xlink" content-type="arpha" xlink:type="simple">BB10E319-75F8-58DE-A79C-BF375CB82F05</object-id><label>Figure 1.</label><caption><p>Phylogenetic tree, based on a combined ITS, LSU, <italic>rpb</italic>2 and β-tubulin gene dataset. Numbers close to each node represent Maximum Likelihood bootstrap values (≥ 75%) and Bayesian posterior probabilities (≥ 0.95). The hyphen (“–”) means a value lower than 75% (BS) or 0.95 (<abbrev xmlns:xlink="http://www.w3.org/1999/xlink" xlink:title="Posterior probabilities" id="ABBRID0EPSBI" xlink:type="simple">PP</abbrev>). New taxa are marked in red. Type materials are marked with T after the strains. The tree is rooted to <italic><tp:taxon-name><tp:taxon-name-part taxon-name-part-type="genus" reg="Achaetomium">Achaetomium</tp:taxon-name-part><tp:taxon-name-part taxon-name-part-type="species" reg="macrosporum">macrosporum</tp:taxon-name-part></tp:taxon-name></italic> (CBS 532.94), <italic><tp:taxon-name><tp:taxon-name-part taxon-name-part-type="genus" reg="Chaetomium">Chaetomium</tp:taxon-name-part><tp:taxon-name-part taxon-name-part-type="species" reg="elatum">elatum</tp:taxon-name-part></tp:taxon-name></italic> (CBS 374.66) and <italic><tp:taxon-name><tp:taxon-name-part taxon-name-part-type="genus" reg="Sordaria">Sordaria</tp:taxon-name-part><tp:taxon-name-part taxon-name-part-type="species" reg="fimicola">fimicola</tp:taxon-name-part></tp:taxon-name></italic> (CBS 723.96).</p></caption><graphic xmlns:xlink="http://www.w3.org/1999/xlink" xlink:href="mycokeys-88-123-g001.jpg" position="float" orientation="portrait" xlink:type="simple" id="oo_672047.jpg"><uri content-type="original_file" xlink:type="simple">https://binary.pensoft.net/fig/672047</uri></graphic></fig></tp:treatment-sec><ref-list><ref id="B19"><mixed-citation xmlns:xlink="http://www.w3.org/1999/xlink" xlink:type="simple"><person-group><name name-style="western"><surname>Hyde</surname><given-names>KD</given-names></name></person-group> (<year>1996</year>) <tp:taxon-name><tp:taxon-name-part taxon-name-part-type="genus">Fungi</tp:taxon-name-part></tp:taxon-name> from palms. XXIX. <italic><tp:taxon-name><tp:taxon-name-part taxon-name-part-type="genus">Arecophila</tp:taxon-name-part></tp:taxon-name></italic> gen. nov. (<tp:taxon-name><tp:taxon-name-part taxon-name-part-type="genus">Amphisphaeriaceae</tp:taxon-name-part></tp:taxon-name>, <tp:taxon-name><tp:taxon-name-part taxon-name-part-type="genus">Ascomycota</tp:taxon-name-part></tp:taxon-name>), with five new species and two new combinations. Nova Hedwigia 63(1/2): 81–100.</mixed-citation></ref><ref id="B20"><mixed-citation xmlns:xlink="http://www.w3.org/1999/xlink" xlink:type="simple"><person-group><name name-style="western"><surname>Hyde</surname><given-names>KD</given-names></name><name name-style="western"><surname>Norphanphoun</surname><given-names>C</given-names></name><name name-style="western"><surname>Maharachchikumbura</surname><given-names>SSN</given-names></name><name name-style="western"><surname>Bhat</surname><given-names>DJ</given-names></name><name name-style="western"><surname>Jones</surname><given-names>EBG</given-names></name><name name-style="western"><surname>Bundhun</surname><given-names>D</given-names></name><name name-style="western"><surname>Chen</surname><given-names>YJ</given-names></name><name name-style="western"><surname>Bao</surname><given-names>DF</given-names></name><name name-style="western"><surname>Boonmee</surname><given-names>S</given-names></name><name name-style="western"><surname>Calabon</surname><given-names>MS</given-names></name><etal/></person-group> (<year>2020</year>) Refined families of <italic><tp:taxon-name><tp:taxon-name-part taxon-name-part-type="genus">Sordariomycetes</tp:taxon-name-part></tp:taxon-name></italic>. Mycosphere 11(1): 305–1059. <ext-link xlink:type="simple" ext-link-type="doi" xlink:href="10.5943/mycosphere/11/1/7">https://doi.org/10.5943/mycosphere/11/1/7</ext-link></mixed-citation></ref></ref-list></tp:taxon-treatment>
