# Supplementary material for: ﻿Morpho-molecular characterisation of Arecophila, with A.australis and A.clypeata sp. nov. and A.miscanthi comb. nov
Source: MycoKeys. 2022 Apr 13;88:123–49. doi: 10.3897/mycokeys.88.79475 (PMC9021158; doi:10.3897/mycokeys.88.79475)
Supplement: XML Treatment for Arecophila miscanthi [file mycokeys.88.79475-treatment5.xml]

<!DOCTYPE tp:taxon-treatment
  PUBLIC "-//TaxonX//DTD Taxonomic Treatment Publishing DTD v0 20100105//EN" "tax-treatment-NSO.dtd">
<tp:taxon-treatment xmlns:tp="http://www.plazi.org/taxpub"><tp:treatment-meta><kwd-group><label>Taxon classification</label><kwd>
                <named-content content-type="kingdom">Fungi</named-content>
              </kwd><kwd>
                <named-content content-type="order">Xylariales</named-content>
              </kwd><kwd>
                <named-content content-type="family">Amphisphaeriaceae</named-content>
              </kwd></kwd-group><mixed-citation publication-type="journal"><person-group><name><surname>Li</surname><given-names>Qi Rui</given-names></name><name><surname>Zhang</surname><given-names>Xu</given-names></name><name><surname>Lin</surname><given-names>Yan</given-names></name><name><surname>Samarakoon</surname><given-names>Milan C.</given-names></name><name><surname>Hyde</surname><given-names>Kevin David</given-names></name><name><surname>Shen</surname><given-names>Xiang Chun</given-names></name><name><surname>Liao</surname><given-names>Wan Qing</given-names></name><name><surname>Karunarathna</surname><given-names>Anuruddha</given-names></name><name><surname>Long</surname><given-names>Si Han</given-names></name><name><surname>Kang</surname><given-names>Ying Qian</given-names></name><name><surname>Kang</surname><given-names>Ji Chuan</given-names></name></person-group><article-title>﻿Morpho-molecular characterisation of <italic><tp:taxon-name><tp:taxon-name-part taxon-name-part-type="genus" reg="Arecophila">Arecophila</tp:taxon-name-part></tp:taxon-name></italic>, with <italic><tp:taxon-name><tp:taxon-name-part taxon-name-part-type="genus" reg="Arecophila">A.</tp:taxon-name-part><tp:taxon-name-part taxon-name-part-type="species" reg="australis">australis</tp:taxon-name-part></tp:taxon-name></italic> and <italic><tp:taxon-name><tp:taxon-name-part taxon-name-part-type="genus" reg="Arecophila">A.</tp:taxon-name-part><tp:taxon-name-part taxon-name-part-type="species" reg="clypeata">clypeata</tp:taxon-name-part></tp:taxon-name></italic> sp. nov. and <italic><tp:taxon-name><tp:taxon-name-part taxon-name-part-type="genus" reg="Arecophila">A.</tp:taxon-name-part><tp:taxon-name-part taxon-name-part-type="species" reg="miscanthi">miscanthi</tp:taxon-name-part></tp:taxon-name></italic> comb. nov.</article-title><source>MycoKeys</source><day>13</day><month>04</month><year>2022</year><volume>88</volume><fpage>123</fpage><lpage>149</lpage><pub-id pub-id-type="doi">10.3897/mycokeys.88.79475</pub-id></mixed-citation></tp:treatment-meta><tp:nomenclature><label>﻿</label><tp:taxon-name>
              <object-id xmlns:xlink="http://www.w3.org/1999/xlink" content-type="arpha" xlink:type="simple">555587DE-0701-5A9E-B0BC-CD2BF216FBA8</object-id>
              <tp:taxon-name-part taxon-name-part-type="genus" reg="Arecophila">Arecophila</tp:taxon-name-part>
              <tp:taxon-name-part taxon-name-part-type="species" reg="miscanthi">miscanthi</tp:taxon-name-part>
              <object-id xmlns:xlink="http://www.w3.org/1999/xlink" content-type="mycobank" xlink:type="simple"> 839706</object-id>
            </tp:taxon-name><tp:taxon-authority>(Karun., C.H. Kuo &amp; K.D. Hyde) Q.R Li &amp; J.C. Kang</tp:taxon-authority><tp:taxon-status xmlns:xlink="http://www.w3.org/1999/xlink" xlink:type="simple">comb. nov.</tp:taxon-status><tp:nomenclature-citation-list><tp:nomenclature-citation><tp:taxon-name>
                  <tp:taxon-name-part taxon-name-part-type="genus" reg="Alishanica"/>
                  <tp:taxon-name-part taxon-name-part-type="species" reg="miscanthi"/>
                </tp:taxon-name><comment>≡ <tp:taxon-name><tp:taxon-name-part taxon-name-part-type="genus" reg="Alishanica">Alishanica</tp:taxon-name-part><tp:taxon-name-part taxon-name-part-type="species" reg="miscanthi">miscanthi</tp:taxon-name-part></tp:taxon-name> Karun., C.H. Kuo &amp; K.D. Hyde [as ‘miscanthii’], in Hyde et al., Mycosphere 11(1): 461 (2020) </comment></tp:nomenclature-citation></tp:nomenclature-citation-list></tp:nomenclature><tp:treatment-sec sec-type="description" id="SECID0EG4CI"><title>Description</title><p><bold>(MFLU 19-2333).</bold><italic>Saprobic</italic> on dead sheaths of <italic><tp:taxon-name><tp:taxon-name-part taxon-name-part-type="genus" reg="Miscanthus">Miscanthus</tp:taxon-name-part><tp:taxon-name-part taxon-name-part-type="species" reg="sinensis">sinensis</tp:taxon-name-part></tp:taxon-name></italic> (<tp:taxon-name><tp:taxon-name-part taxon-name-part-type="family">Poaceae</tp:taxon-name-part></tp:taxon-name>). <bold>Sexual morph</bold>: <italic>Ascomata</italic> 272–277 × 283–296 µm (<italic>x̄</italic> = 275 × 291.5 µm, n = 8), immersed beneath blackened aggregated <italic>clypeus</italic> of the surface of dead sheath, loosely aggregated or rarely solitary; dark brown to black, globose to subglobose, slightly depressed, uniloculate. <italic>Ostiole</italic> 92–110 μm long, 52–56 μm diameter (<italic>x̄</italic> = 101 × 54 μm, n = 5), centrally erumpent, with periphyses, surrounded by distinct shiny black flanges, the tissue spreading down along the papilla. <italic>Peridium</italic> 51–60 μm wide, comprising 4–5 cell layers of thin-walled, brown cells of <italic>textura angularis</italic>, inwardly lighter. <italic>Paraphyses</italic> filamentous, distinctly septate, embedded in a hyaline gelatinous matrix. <italic>Asci</italic> 147–189 × 10–13 μm (<italic>x̄</italic> = 167 × 11 μm, n = 30), 8-spored, unitunicate, cylindrical, short pedicellate, slightly truncate at the apex, with a wedge-shaped J+, subapical ring, 3.5–4 µm broad, 2–2.5 µm high. <italic>Ascospores</italic> 20–24 × 6–8 μm (<italic>x̄</italic> = 22 × 7 μm, n = 40), overlapping, uniseriate, ellipsoidal, slightly tapering at the ends, equally 2-celled and guttulate at both cells, constricted at the septum, brown with striations, surrounded by a thick, hyaline mucilaginous sheath, subglobose, parallel to the margin of the spore. <bold>Asexual morph</bold>: Undetermined.</p></tp:treatment-sec><tp:treatment-sec sec-type="material" id="SECID0E35CI"><title>Material examined.</title><p>China, Taiwan, Chiayi Province, Ali Mountain, Kwang Hwa, on dead sheaths of <italic><tp:taxon-name><tp:taxon-name-part taxon-name-part-type="genus" reg="Miscanthus">Miscanthus</tp:taxon-name-part><tp:taxon-name-part taxon-name-part-type="species" reg="sinensis">sinensis</tp:taxon-name-part></tp:taxon-name></italic> (<tp:taxon-name><tp:taxon-name-part taxon-name-part-type="family">Poaceae</tp:taxon-name-part></tp:taxon-name>), 5 May 2018, A. Karunarathna, AKTW 44 (<bold>MFLU 19-2333</bold>, <bold><italic>holotype</italic></bold>)</p></tp:treatment-sec><tp:treatment-sec sec-type="material" id="SECID0EX6CI"><title>Additional material.</title><p>China, Yunnan Province, Kunming City, Kunming Botanical Garden (<named-content xmlns:xlink="http://www.w3.org/1999/xlink" content-type="dwc:verbatimCoordinates" xlink:type="simple"><named-content content-type="geo-json" specific-use="{&#34;type&#34;:&#34;Point&#34;,&#34;coordinates&#34;:[102.749722,25.145833]}" id="NCID0EAADI" xlink:type="simple">25°8'45"N, 102°44'59"E</named-content></named-content>), on dead culm of monocotyledon, 20 March 2014, Q.R. Li, GZ43 (GZUH0122, <named-content xmlns:xlink="http://www.w3.org/1999/xlink" content-type="dwc:institutional_code" xlink:title="Herbarium of Guizhou Agricultural College" xlink:href="http://grbio.org/institution/guizhou-agricultural-college" xlink:type="simple">GACP</named-content> QR0201; living cultures, GZUCC0122).</p></tp:treatment-sec><tp:treatment-sec sec-type="notes" id="SECID0EJADI"><title>Note.</title><p>The characteristics of the holotype specimen <italic><tp:taxon-name><tp:taxon-name-part taxon-name-part-type="genus" reg="Arecophila">Arecophila</tp:taxon-name-part><tp:taxon-name-part taxon-name-part-type="species" reg="miscanthi">miscanthi</tp:taxon-name-part></tp:taxon-name></italic> (≡ <italic><tp:taxon-name><tp:taxon-name-part taxon-name-part-type="genus" reg="Alishanica">Alishanica</tp:taxon-name-part><tp:taxon-name-part taxon-name-part-type="species" reg="miscanthi">miscanthi</tp:taxon-name-part></tp:taxon-name></italic>) were revised, re-measured and described. <italic><tp:taxon-name><tp:taxon-name-part taxon-name-part-type="genus" reg="Alishanica">Alishanica</tp:taxon-name-part><tp:taxon-name-part taxon-name-part-type="species" reg="miscanthi">miscanthi</tp:taxon-name-part></tp:taxon-name></italic> is similar to <italic><tp:taxon-name><tp:taxon-name-part taxon-name-part-type="genus" reg="Arecophila">A.</tp:taxon-name-part><tp:taxon-name-part taxon-name-part-type="species" reg="muroiana">muroiana</tp:taxon-name-part></tp:taxon-name></italic> and <italic><tp:taxon-name><tp:taxon-name-part taxon-name-part-type="genus" reg="Arecophila">A.</tp:taxon-name-part><tp:taxon-name-part taxon-name-part-type="species" reg="serrulata">serrulata</tp:taxon-name-part></tp:taxon-name></italic> (<xref ref-type="bibr" rid="B59">Wang et al. 2004</xref>, <xref ref-type="bibr" rid="B20">Hyde et al. 2020</xref>). However, no clypeus was observed for <italic><tp:taxon-name><tp:taxon-name-part taxon-name-part-type="genus" reg="Arecophila">A.</tp:taxon-name-part><tp:taxon-name-part taxon-name-part-type="species" reg="muroiana">muroiana</tp:taxon-name-part></tp:taxon-name></italic>. <italic><tp:taxon-name><tp:taxon-name-part taxon-name-part-type="genus" reg="Arecophila">Arecophila</tp:taxon-name-part><tp:taxon-name-part taxon-name-part-type="species" reg="serrulata">serrulata</tp:taxon-name-part></tp:taxon-name></italic> has larger ascomata (480–560 × 280–320 μm) with a central papilla surrounded by a circle of white tissue (<xref ref-type="bibr" rid="B19">Hyde 1996</xref>) which differs from those of <italic><tp:taxon-name><tp:taxon-name-part taxon-name-part-type="genus" reg="Arecophila">A.</tp:taxon-name-part><tp:taxon-name-part taxon-name-part-type="species" reg="miscanthi">miscanthi</tp:taxon-name-part></tp:taxon-name></italic>. One new collection (GZUH0122, Fig. <xref ref-type="fig" rid="F5">5</xref>) shows the same traits of <italic><tp:taxon-name><tp:taxon-name-part taxon-name-part-type="genus" reg="Arecophila">A.</tp:taxon-name-part><tp:taxon-name-part taxon-name-part-type="species" reg="miscanthi">miscanthi</tp:taxon-name-part></tp:taxon-name></italic> (MFLU 19-2333) in having immersed ascomata with clypeus, a wedge-shaped J+, ascus subapical ring, same dimensions of ascospores and here we provide it as a new geographical record from China.</p><fig id="F5" position="float" orientation="portrait"><object-id xmlns:xlink="http://www.w3.org/1999/xlink" content-type="doi" xlink:type="simple">10.3897/mycokeys.88.79475.figure5</object-id><object-id xmlns:xlink="http://www.w3.org/1999/xlink" content-type="arpha" xlink:type="simple">0974CCE0-1A5C-5040-8A20-DEBD1671CCE8</object-id><label>Figure 5.</label><caption><p><italic><tp:taxon-name><tp:taxon-name-part taxon-name-part-type="genus" reg="Arecophila">Arecophila</tp:taxon-name-part><tp:taxon-name-part taxon-name-part-type="species" reg="miscanthi">miscanthi</tp:taxon-name-part></tp:taxon-name></italic> (GZUH0122) <bold>A, B</bold> ascomata on the surface of host <bold>C</bold> paraphyses and asci <bold>D</bold> section of ascoma <bold>E</bold> peridium <bold>F, G</bold> apical rings <bold>H–K</bold> asci with ascospores <bold>M–P</bold> ascospores. Scale bars: 50 μm (<bold>C, D</bold>); 10 μm (<bold>E, F–K</bold>); 5 μm (<bold>L–P</bold>).</p></caption><graphic xmlns:xlink="http://www.w3.org/1999/xlink" xlink:href="mycokeys-88-123-g005.jpg" position="float" orientation="portrait" xlink:type="simple" id="oo_672051.jpg"><uri content-type="original_file" xlink:type="simple">https://binary.pensoft.net/fig/672051</uri></graphic></fig></tp:treatment-sec><ref-list><ref id="B59"><mixed-citation xmlns:xlink="http://www.w3.org/1999/xlink" xlink:type="simple"><person-group><name name-style="western"><surname>Wang</surname><given-names>YZ</given-names></name><name name-style="western"><surname>Aptroot</surname><given-names>A</given-names></name><name name-style="western"><surname>Hyde</surname><given-names>KD</given-names></name></person-group> (<year>2004</year>) <article-title>Revision of the genus <italic><tp:taxon-name><tp:taxon-name-part taxon-name-part-type="genus">Amphisphaeria</tp:taxon-name-part></tp:taxon-name></italic>. Hong Kong SAR, China.</article-title><source>Fungal Diversity Research Series</source><volume>13</volume>: <fpage>1</fpage>–<lpage>168</lpage>.</mixed-citation></ref><ref id="B20"><mixed-citation xmlns:xlink="http://www.w3.org/1999/xlink" xlink:type="simple"><person-group><name name-style="western"><surname>Hyde</surname><given-names>KD</given-names></name><name name-style="western"><surname>Norphanphoun</surname><given-names>C</given-names></name><name name-style="western"><surname>Maharachchikumbura</surname><given-names>SSN</given-names></name><name name-style="western"><surname>Bhat</surname><given-names>DJ</given-names></name><name name-style="western"><surname>Jones</surname><given-names>EBG</given-names></name><name name-style="western"><surname>Bundhun</surname><given-names>D</given-names></name><name name-style="western"><surname>Chen</surname><given-names>YJ</given-names></name><name name-style="western"><surname>Bao</surname><given-names>DF</given-names></name><name name-style="western"><surname>Boonmee</surname><given-names>S</given-names></name><name name-style="western"><surname>Calabon</surname><given-names>MS</given-names></name><etal/></person-group> (<year>2020</year>) Refined families of <italic><tp:taxon-name><tp:taxon-name-part taxon-name-part-type="genus">Sordariomycetes</tp:taxon-name-part></tp:taxon-name></italic>. Mycosphere 11(1): 305–1059. <ext-link xlink:type="simple" ext-link-type="doi" xlink:href="10.5943/mycosphere/11/1/7">https://doi.org/10.5943/mycosphere/11/1/7</ext-link></mixed-citation></ref><ref id="B19"><mixed-citation xmlns:xlink="http://www.w3.org/1999/xlink" xlink:type="simple"><person-group><name name-style="western"><surname>Hyde</surname><given-names>KD</given-names></name></person-group> (<year>1996</year>) <tp:taxon-name><tp:taxon-name-part taxon-name-part-type="genus">Fungi</tp:taxon-name-part></tp:taxon-name> from palms. XXIX. <italic><tp:taxon-name><tp:taxon-name-part taxon-name-part-type="genus">Arecophila</tp:taxon-name-part></tp:taxon-name></italic> gen. nov. (<tp:taxon-name><tp:taxon-name-part taxon-name-part-type="genus">Amphisphaeriaceae</tp:taxon-name-part></tp:taxon-name>, <tp:taxon-name><tp:taxon-name-part taxon-name-part-type="genus">Ascomycota</tp:taxon-name-part></tp:taxon-name>), with five new species and two new combinations. Nova Hedwigia 63(1/2): 81–100.</mixed-citation></ref></ref-list></tp:taxon-treatment>
